# Supplementary material for: Biomolecular Events in Cancer Revealed by Attractor Metagenes
Source: PLoS Comput Biol. 2013 Feb 21;9(2):e1002920. doi: 10.1371/journal.pcbi.1002920 (PMC3581797; doi:10.1371/journal.pcbi.1002920)
Supplement: Table S6 — Common clusters from the six datasets using principal component analysis. (XLS) [file pcbi.1002920.s006.xls]

## Sheet: Sheet1
1	ID2	6
brca.gse2034	AGR2	TFF1	NAT1	SCUBE2	TFF3	GABRP	SCGB2A2	S100A8	GATA3	PIP	MLPH	CA12	DNAJC12	PROM1	SCGB1D2	KRT6B	RARRES1	CHI3L1	MMP1	MMP7	FABP7	SLC39A6	MYB	CPB1	SFRP1	TBC1D9	EN1	CRIP1	GBP1	STC2	C10orf116	TTC39A	UBD	S100A9	C6orf211	XBP1	CXCL9	ABAT	CXCL11	CDH3	CXCL13	CXCL10	CRABP1	KRT81	DHRS2	GALNT7	NPY1R	C1orf106	AZGP1
brca.tcga	ESR1	AGR2	ART3	FABP7	SCUBE2	PROM1	DNAJC12	NAT1	GFRA1	DACH1	TBC1D9	BCL11A	KCNJ3	CA12	SLC44A4	MIA	ABCC8	SFRP1	PSAT1	GATA3	MLPH	CLSTN2	ANXA9	TFF3	PGR	DNALI1	NKAIN1	ERBB4	S100A8	FOXC1	CYP4B1	AR	KLK8	CXCL1	ELF5	SLC39A6	SOSTDC1	GABRP	FGFBP1	MMP12	BBOX1	GP2	THSD4	RARRES1	AGTR1	SLC6A14	NPY1R	XBP1	LAMP3
coad.gse14333	MMP1	MMP3	OLFM4	PCSK1	SPINK4	REG1A	CXCL6	KRT6B	IGFBP2	CXCL5	FABP1	APOLD1	PPBP	MMP10	TMEM158	REG1B	DUOX2	PLA2G2A	EREG	PCCA	WNT5A	IFI44L	SLC6A14	KLK6	L1TD1	ZG16	LRP4	PXDN	MMP7	DPP4	CXCL2	KRT17	CXCL1	UGT2B17	NT5E	DEFA5	FCGBP	HIPK3	DMBT1	LEFTY1	ROBO1	IFIT1	IL8	ACE2	GJA1	CXCL3	FMO5	HSPA2	PDK4
coad.tcga	MMP3	SPINK4	REG3A	REG1B	MMP1	KLK12	MMP10	IL8	IL6	DMBT1	TCN1	SLN	REG1A	PCSK1	DEFA6	IL1A	IL13RA2	C4BPA	HSPB3	OLFM4	AGBL2	RPS4Y1	CXCL6	COL1A1	CSF2	TESC	CLDN14	PTGS2	CXCL1	IL11	MTTP	CLIC3	KRT23	DPEP1	CEACAM6	DACH1	TNFAIP6	G0S2	TM4SF4	FZD10	MMP7	IL1B	PPBP	CXCL5	CXCL2	APOBEC1	DNASE1L3	IFI44L	SLCO1B3
ov.gse9891	ZBED2	ST6GALNAC5	KLK6	MUC16	TMEM100	WT1	WIF1	SPON1	CCNA1	MSLN	PNOC	PLAT	CHL1	DOK5	SST	KLK11	CDH6	CLDN16	KLK7	CP	TNNT1	APOA1	UPK1B	PROM1	ODZ4	PVRL3	PTGS1	MFAP5	KLK5	DKK4	OXTR	ALDH1A1	SLC47A1	BAMBI	ZFPM2	MAL	IGFBP2	COL11A1	ADAMTS1	MEOX1	KLK10	FGF18	KLK8	GAS1	HOXD1	MMP10	EMX2	KRT7	SULF1
ov.tcga	PNOC	AGR2	CCNA1	ST6GALNAC5	ZBED2	APOA1	DLK1	SPON1	KLK7	DOK5	CLDN16	KLK5	PCP4	FOLR1	OXTR	KLK6	CAMK2N1	GLDC	RAB25	MUC16	PSAT1	HOXB6	KLK8	WT1	MSLN	ADAMTS1	TOX3	PTGDS	MAL	EMX2	S100P	COL11A1	SST	PTGS1	S100A9	SYNDIG1	POSTN	SULF1	CRYAB	PROM1	ZFPM2	KLK11	FOXC1	NMU	IGFBP2	CYP4B1	TSPYL5	GAB2	ERBB4
Top genes:	PROM1:4	AGR2:3	MMP1:3	MMP7:3	KLK8:3	CXCL1:3	IGFBP2:3	MMP10:3	KLK6:3	NAT1:2	SCUBE2:2	TFF3:2	GABRP:2	S100A8:2	GATA3:2	MLPH:2	CA12:2	DNAJC12:2	KRT6B:2	RARRES1:2
2	ID11	6
brca.gse2034	COL11A1	MMP1	COL10A1	COMP	ASPN	LRRC15	GABRP	S100P	SFRP1	COL5A2	COL5A1	LTF	AEBP1	THBS2	MMP11	S100A8	MMP13	COL1A1	GREM1	SULF1	MFAP5	PROM1	FAP	COL1A2	SDC1	MXRA5	KRT14	SYNM	HSPB1	POSTN	KRT15	SPOCK1	NOX4	COL3A1	AGR2	DHRS2	CTSK	HOXC10	NPY1R	ITGBL1	TMPRSS3	GPRC5A	MYBPC1	S100A9	COL6A3	MMP2	LRP2	CXCR7	VCAN
brca.tcga	MMP13	COL11A1	ABCA12	NPY1R	CEACAM6	MMP1	C2orf54	CLCA2	SYNDIG1	CALML5	S100P	SFRP1	GRP	BCL2	FUT3	SDC1	THBS2	S100A8	FN1	KCNK1	PLAU	KREMEN2	KIAA1199	COL5A2	KRT7	EDN3	TFAP2B	SCGB2A2	TFCP2L1	CA3	AKR1B10	SOX11	LGALS2	S100A9	DCX	COL1A2	POSTN	ITGB6	COL5A1	MS4A1	WNT2	INHBA	IL33	LRRC15	S100B	NPY5R	RLN2	RIC3	C7
coad.gse14333	MGP	MFAP5	PLN	COL10A1	GPNMB	ASPN	SFRP4	SPP1	THBS2	EFEMP1	GREM1	LY96	TAGLN	HOPX	OLR1	ITGBL1	OGN	ADH1B	MYL9	SPOCK1	S100A8	FABP4	COMP	CD163	TNFAIP6	DCN	FAP	COLEC12	VCAN	TYROBP	DPYSL3	COL11A1	C1S	FCER1G	ECM2	SULF1	C5AR1	SERPINF1	AKAP12	FBN1	SERPING1	TMEM45A	EPYC	NNMT	OLFML2B	RGS2	OLFM4	EVI2A	C3
coad.tcga	MTTP	LGALS2	CA4	CA1	GRP	PLAC8	GCG	EDAR	HSPB3	NR1H4	ASPN	COL10A1	CLCA4	SLC7A9	CHGA	HSD17B2	S100A2	ZG16	PLA2G2A	CHP2	SI	REG3A	PLCB4	GCNT3	SLC4A4	AMPD1	ABCG2	POU2AF1	IL33	FGB	MAT1A	SFRP4	CHGB	SLCO1B3	CA2	TNFRSF17	DNASE1L3	TM4SF20	SLC30A10	AKR1B10	UGT2A3	FGF9	VNN1	TTR	COL11A1	MYRIP	GBA3	FZD10	PNOC
ov.gse9891	SOX11	COL11A1	EPYC	LCN2	MFAP2	CXCL14	TMSB15A	PDZK1IP1	FBN2	VCAN	FAP	FABP4	COMP	COL5A2	SPOCK1	TUBB2B	COL5A1	DEFB1	RARRES3	GREM1	SCGB2A1	POSTN	COL10A1	CRISPLD2	ASPN	MLLT11	GLT8D2	SCGB1D2	CLDN10	NUAK1	TMEM45A	PRRX1	TIMP3	MUC16	MMP2	TCF7L1	BEX1	THBS2	CFB	FBN1	CYP4B1	ZNF423	MFAP4	CTSK	CXCR7	EYA4	AEBP1	KLK11	TWIST1
ov.tcga	COL11A1	POSTN	COL5A2	COL5A1	THBS2	VCAN	AEBP1	LUM	CDH11	COL10A1	LRRC15	ASPN	DCN	TIMP3	MMP2	COL3A1	COL6A3	CTSK	CXCL14	COL1A1	CRISPLD2	FAP	MFAP2	PCOLCE	NUAK1	SERPINF1	EPYC	SNAI2	SRPX	ACTA2	FBN1	SFRP4	BASP1	TAGLN	LAMB1	SPARC	FILIP1L	FABP4	COLEC12	COMP	COL1A2	ACTG2	MFAP5	FSTL1	CXCL12	CTGF	COL6A2	TMEM158	MXRA8
Top genes:	COL11A1:6	COL10A1:5	ASPN:5	THBS2:5	COMP:4	COL5A2:4	COL5A1:4	AEBP1:4	FAP:4	POSTN:4	VCAN:4	LRRC15:3	S100A8:3	GREM1:3	MFAP5:3	COL1A2:3	SPOCK1:3	CTSK:3	MMP2:3	SFRP4:3
3	ID0	6
brca.gse2034	PIP	S100A8	LTF	APOD	CLCA2	S100A9	CALML5	SLPI	NPY1R	TSPAN8	SCGB2A2	HMGCS2	CRISP3	GALNT3	KRT7	TFAP2B	KMO	CEACAM6	PROM1	CLDN8	PNMT	MYBL1	FABP7	ENO2	PGAP3	PDZK1IP1	STC2	C1orf115	C1orf106	TMC5	AZGP1	AKR1B10	SPP1	GRB7	ERBB2	ALOX15B	GALNT7	GSDMB	AIM1	TNFSF10	COL2A1	FAM5C	ALDH3B2	S100P	MPHOSPH6	CATSPERB	TOX3	PADI2	ASS1
brca.tcga	CLCA2	TSPAN8	NPY1R	CEACAM6	LRRC31	POF1B	COL11A1	ABCA12	CRYM	ATP6V0A4	TCN1	FA2H	PGR	CLGN	NKAIN1	FAM5C	PIP5K1B	GALNT3	HAPLN1	PIK3C2G	SPP1	CALML5	CLDN8	SOSTDC1	RAB31	SLC5A1	SLC15A2	OLFM4	COL17A1	STC2	IL33	BBOX1	CEACAM7	FABP7	CEACAM5	WISP2	PPP4R4	TOX3	NKX2-2	RERGL	C1orf115	EDN3	PPP1R1A	ALDH3B2	KIAA1199	SDPR	GNA14	SERPINA3	SCGN
coad.gse14333	CLCA1	FCGBP	SPINK4	SI	UGT2B17	CLCA4	ZG16	EREG	REG1A	MUC4	PLA2G2A	CA2	DUOX2	CEACAM7	ADH1C	MS4A12	REG1B	PIGR	KRT23	PCSK1	PLAC8	CEL	HSD17B2	NR3C2	CA1	LCN2	DMBT1	COL10A1	AKR1B10	SLC6A14	TCN1	OLFM4	SLC4A4	POU2AF1	BCAS1	ADH1B	DEFA5	CTSE	CLDN8	FAM55D	GCG	COL11A1	GCNT3	MATN2	SCGB2A1	CA4	DHRS9	MLPH	HSPA2
coad.tcga	CLCA1	MS4A12	CLCA4	ZG16	CWH43	FAM55D	SI	AKR1B10	SCGB2A1	NAT2	SLCO1B3	CA4	GCG	SULT1B1	DNASE1L3	SPINK4	ADH1C	RPS4Y1	DEFA5	INSL5	LRRC31	CA1	SLC28A2	FCGBP	LRRC19	DEFA6	UGT2B17	CLC	IL33	BEST2	GBA3	GUCA2B	LEFTY1	SPINK2	KLK12	GUCA2A	GRM8	DHRS9	CA2	CRYM	FABP1	L1TD1	PLAC8	COMP	UGT2B15	PPP1R14D	MB	CHST5	TCN1
ov.gse9891	S100A2	PROM1	CLGN	C7	SLPI	MMP7	DLK1	KRT5	PEG3	VAV3	GLDC	MAL	CCNA1	FKBP10	CRABP1	IDO1	OGN	STAR	LMO3	CDH6	KRT7	TSPAN1	FAM107A	NRN1	WFDC2	TCF21	EYA4	AGR2	ITGB8	PCK1	ABCA8	ZBBX	RRAGD	LTF	CP	ZFPM2	APOA1	CLU	EPYC	HOXA5	MAOB	COLEC11	KLK6	PI3	DIRAS2	CXCL1	HOXB6	EMILIN1	BBOX1
ov.tcga	NNMT	TUBB2B	HMGA2	POSTN	TMSB15A	LCN2	PDZK1IP1	BEX1	C3	THBS2	HLA-DPA1	COL11A1	MSX1	HLA-DMA	SERPINA1	DLK1	DEFB1	KIF1A	HLA-DQB1	UCHL1	HLA-DPB1	LRP4	GPX3	HLA-DRA	RARRES3	HLA-DQA1	VCAM1	C10orf116	DPYD	CD74	ZNF423	PCP4	CXCL9	RARRES1	ITGB2	ITM2C	CD14	HP	SULF1	CTSK	SCG5	PTH2R	UBD	IGF2BP3	GBP2	TCF7L1	C1QB	CXCL10	FXYD6
Top genes:	TSPAN8:3	CLDN8:3	AKR1B10:3	COL11A1:3	TCN1:3	LTF:2	CLCA2:2	CALML5:2	SLPI:2	NPY1R:2	GALNT3:2	KRT7:2	CEACAM6:2	PROM1:2	FABP7:2	PDZK1IP1:2	STC2:2	C1orf115:2	SPP1:2	FAM5C:2
4	ID6	6
brca.gse2034	S100P	COL11A1	CPB1	CEACAM6	LTF	SPP1	CFB	BAMBI	KRT14	GSTM3	FABP4	KCNE4	ADH1B	MMP1	TFF1	GRIA2	FCGBP	BEX1	TNFSF10	PYCARD	APOD	C10orf116	ABCA8	KRT15	NAT1	DHRS2	VTCN1	CXCL13	CLEC5A	PLAT	PHLDA2	CFD	DARC	CCL19	CEACAM5	PSD3	MYC	ADIPOQ	MATN2	ITM2A	MUC1	MYBPC1	THBS4	SSFA2	MYBL1	RASGRP1	COL4A5	ITGAM	MRPL13
brca.tcga	GRPR	KRT15	KRT13	KLK8	PROM1	KRT23	VTCN1	KCNJ3	KRT37	OLFM4	TSPAN8	GRIA2	CHGB	GALNT14	BBOX1	SLC1A1	DIO1	AGTR1	BAMBI	DSG3	GDPD3	CEACAM6	EDIL3	KRT6B	PRKAA2	SYT13	CEACAM5	EDN3	STC2	COL17A1	SFRP1	KLK5	CACNG1	SSFA2	MIA	CDH7	GABRP	DHRS2	KRT33A	CDH3	KLK7	KRT14	PTPRN2	PGR	KLK6	SH3GL2	KRT5	P2RY2	KRT17
coad.gse14333	DEFA5	PCSK1	L1TD1	CLCA4	DEFA6	SERPINB5	SLC26A3	MS4A12	HSD17B2	LRP4	DSG3	GCNT3	DHRS9	CEACAM7	SLPI	MSLN	KIAA1324	EREG	ALDH1A1	CDA	CA2	KLK6	PI3	KRT19	HPGD	MMP1	REG1A	PPBP	LGR5	TUBB2B	ZG16	CA1	KRT6B	CES2	C10orf116	CLDN8	TFF2	DPP4	LEFTY1	REG3A	PLA2G16	EPHB3	PLLP	CA4	COL10A1	AZGP1	PROCR	SMAD9	KLK10
coad.tcga	DSG3	L1TD1	ANXA10	SLC39A2	TM4SF20	MTTP	KRT6B	SERPINB5	SH3GL2	KLK6	PRDM13	TFF2	CALB1	KLK8	C3orf32	COL17A1	KIT	TCN1	NRXN3	MIA	PTGDR	TM4SF4	PLA2G3	CLCA1	LRP4	KLK12	DLX6	SATB2	PTPRN2	TMPRSS3	PLA2G16	EDN3	CKB	AKR1C3	MSLN	DYNC1I1	PTPRD	BCL2	PNPLA3	EDAR	VLDLR	CEACAM6	SMPX	KLK10	HSD17B2	NQO1	LYZ	GJB5	HAVCR1
ov.gse9891	PTGDS	TMEM100	VTCN1	CXCL2	COL9A2	SCG5	TUBB2B	PTPRG	CLDN16	FBXO2	RARRES1	IL8	FOSB	MEOX1	NCALD	PRAME	FBN2	ENO2	UPK1B	GATA6	SERPINA5	NRN1	VGLL1	CDKN2A	TPPP3	LY75	CCNA1	CXCL3	CA9	TMPRSS4	HIST1H2BG	BEX1	UCHL1	CHI3L1	SMARCD3	EPHB6	HIST1H1C	MCOLN3	PLCE1	MAL	WFDC2	SPAG4	LAPTM4B	NOX4	KRT5	NCOA2	ICAM1	RBM12B	CPNE3
ov.tcga	TMEM100	BCAT1	SPRY2	RARRES1	HMGA2	DUSP6	ITM2C	CRYAB	UBD	SPRY1	GLDC	KRT5	MMD	LRIG1	SERPINA5	PTGDS	GSTM3	SPRY4	FZD5	UPK3B	TSPAN7	SCG5	IGF2BP2	C8orf4	PRAME	CDKN2A	HLA-DMB	TMPRSS4	MAL	LYZ	NMU	PTN	PLA2G16	ETV4	MMP10	CXCL9	KLK5	ETV5	PYGL	FST	HOXD1	BEX1	CLIC3	CA9	IGF1R	PCP4	MLPH	LTBP1	SST
Top genes:	CEACAM6:3	BEX1:3	VTCN1:3	DSG3:3	KRT6B:3	KLK6:3	KRT5:3	PLA2G16:3	BAMBI:2	KRT14:2	GSTM3:2	MMP1:2	GRIA2:2	C10orf116:2	KRT15:2	DHRS2:2	CEACAM5:2	SSFA2:2	WFDC2:2	KLK8:2
5	ID8	6
brca.gse2034	FABP4	ASPN	SRPX	SCGB2A2	ADH1B	KRT14	PDGFRA	CXCL14	ADIPOQ	SFRP4	G0S2	ABCA8	DCN	PROS1	CILP	PDGFRL	CRISPLD2	DPT	EFEMP1	FCER1A	NNMT	FOS	C1S	CFD	CXCL12	CFH	APOD	PLSCR4	RGS2	LHFP	CAV1	LRRC17	MMP2	GNG11	ANXA1	ECM2	ITM2A	CTSK	CX3CR1	LY96	CLEC2B	SPARCL1	ENPP2	ITGBL1	SGCE	DPYSL2	RECK	LUM	C3
brca.tcga	OGN	TFAP2B	MFAP4	IGF1	DCN	MMP3	IL33	TNN	COL14A1	COL17A1	CDO1	ABCA8	RERGL	CH25H	SPON1	LRRC17	G0S2	C7	GDF10	SFRP4	GRP	ADH1C	ITM2A	THBS4	SELP	FABP4	C1S	CD69	IL7R	OMD	SDPR	RUNX1T1	CTSG	ADH1B	ABCA6	KLRB1	DPT	CIDEA	LAMA2	ECM2	ADIPOQ	CXCL12	MS4A2	SYNDIG1	CD1C	GAS1	POSTN	WISP2	DARC
coad.gse14333	CLCA4	UGT2A3	ZG16	SI	ADH1B	MS4A12	PCK1	CEACAM7	SLC26A3	CLDN8	TAC1	SLC26A2	FABP1	CA1	ABCA8	ADH1C	VIP	OGN	LRRC19	ACTG2	CA2	CPE	GCG	AQP8	MGP	TCN1	GHR	MYL9	CA4	MYLK	PLN	KRT20	BEX4	EREG	VAV3	MEP1A	FHL1	DSPP	TMEM47	HHLA2	CEL	TAGLN	SYNM	ASPN	ABCB1	RECK	MATN2	C7	GUCA2A
coad.tcga	KRT23	INSL5	VIP	GCG	EREG	CHP2	PRDM13	C6orf15	CLC	CKMT2	SFRP4	GRM8	GRP	MS4A12	COL9A1	FCER1A	CST6	CPA3	SEMG1	ASPN	CA4	GAS2	CA1	NPTX2	PID1	KLK8	ZNF606	HSPB3	DSCR6	FAM55D	STMN2	CCL11	DCN	DNALI1	SERPINA10	FABP1	C2orf54	AQP8	GUCA2B	TNNC1	PPP1R3C	GNG4	RBP1	MLF1	OGN	CHGA	ZNF415	FABP6	PLN
ov.gse9891	C7	PEG3	DLK1	TSPAN8	VTCN1	RARRES1	COLEC11	STAR	ABCA8	PDGFRA	KLK5	GPR64	FOXL2	VAV3	TCF21	SFRP1	DIRAS3	DHRS2	MMP12	KLHDC8A	OGN	HP	PROM1	HOXC6	RYR1	FOLR1	VGLL1	KRT5	IFI6	PAEP	GLDC	TTC39A	LPAR3	ALDH1A1	HOPX	MAL	CSTA	CYP4B1	ADAM28	TDO2	ST6GALNAC5	TNFRSF11B	DUSP6	IFIT1	HSD11B1	DUSP4	TSPYL5	POSTN	TCEAL2
ov.tcga	CRABP1	KRT23	SCGB2A1	ABP1	DLK1	TSPAN8	KLK6	PLAT	IFIT1	MSX1	SST	C7	MAOB	IFI27	INHBB	COLEC11	MX1	ISG15	SERPINA3	APOA1	PROM1	IFI6	MATN2	PCP4	BST2	CLDN10	ANKRD10	EFHD1	OAS1	HOMER2	SERPINA5	QPCT	DEPTOR	SCGB1D2	GPR64	LY6E	KIF1A	LAMA3	RBP1	IRS2	KLK11	ALDH1A1	BCAT1	GALNT6	RAMP1	LAMP3	ANO1	FZD10	IGFBP2
Top genes:	ABCA8:4	OGN:4	C7:4	ASPN:3	ADH1B:3	SFRP4:3	DCN:3	FABP4:2	PDGFRA:2	ADIPOQ:2	G0S2:2	DPT:2	FCER1A:2	C1S:2	CXCL12:2	LRRC17:2	ECM2:2	ITM2A:2	RECK:2	GRP:2
6	ID9	6
brca.gse2034	CXCL13	SCD5	G0S2	FABP4	AZGP1	ADIPOQ	CEACAM6	SERPINA1	AGL	S100P	KCNE4	LUM	CD14	LTF	TFF1	CFD	FCGBP	COX7A1	FBN2	LPL	POSTN	CLU	COL10A1	GDF15	TBL1XR1	PCOLCE2	LTBP3	NUCB2	GREM1	SCGB1D2	CALML5	EEF1A2	FAM129A	HBB	RBP4	TPD52	PLIN1	MEFV	LAMB2	AIDA	ANXA6	BAMBI	TCF25	CXCL11	SEMA3B	SEMA3G	LYPLA1	MMP1	PRRX1
brca.tcga	KRT6B	SERPINA6	DSG3	CEACAM6	TCN1	S100A2	GPR87	MMP10	COL17A1	CALML3	SERPINA3	KCNJ3	MSMB	NPY1R	KLK8	S100P	LCN2	KRT17	SYT13	TFAP2B	ISG15	TFPI2	SOSTDC1	SLPI	WFDC2	CEACAM5	RTP4	LAMC2	KRT5	TRH	TNS4	MIA	SERPINA5	LAMB3	OLFM4	PPP4R4	TP63	IFIT1	CP	IFI6	TMPRSS4	KLK7	KRT14	MYL7	PLA2G10	DEFB1	TFF1	PLAT	KLK6
coad.gse14333	REG1A	REG1B	PCSK1	SPINK4	MMP3	IL33	MMP1	CXCL6	SLCO1B3	HSPA4L	RARRES1	CALB1	DMBT1	CLCA1	DACH1	CKB	SI	DSG3	MTTP	FABP1	TM4SF20	STXBP1	ALDH1A1	SATB2	SERPINA1	NUPR1	LRP4	LDHB	RBP4	GHR	CA2	KRT23	TDO2	HSPA2	ACSM3	TNFRSF11B	CXCL5	PLEKHB1	SLC9A2	TCN1	PROM1	LRRC19	CPS1	CCL24	FCGBP	PTPRD	NAT2	REG3A	GAS2
coad.tcga	KLK12	L1TD1	KLK11	TFF1	CAPN9	TCN1	CLCA1	CA8	SLC18A1	FCGBP	PPP1R9A	ANXA10	SPINK4	DEFA5	KIAA1324	EPHA4	CKMT2	CCK	PCSK1	TOX	BCAS1	CBFA2T3	EREG	TM4SF4	IFNG	HGD	CTSE	AQP3	MLPH	SCGB2A1	AKR1B10	SPDEF	GP2	C15orf2	FABP1	HSD17B2	SOSTDC1	FLRT3	MB	KLK8	NR1H4	SMAD9	PTGER2	SCEL	FOS	GIF	KLK6	IDO1	TFF2
ov.gse9891	NPTX2	TMPRSS4	ABP1	AGR2	ZFPM2	MMP10	PLSCR4	ADH1B	KLK5	MMP1	TOX3	GDF15	C10orf116	C8orf4	PCP4	CYP4B1	CLDN10	FABP4	PHLDA2	GPRC5A	STXBP6	CD200	PPAP2C	MMP12	ADM	SCG5	HOXB6	CAMK2N1	CX3CR1	DLK1	LCN2	HIST1H1C	AR	FST	SDC1	FAM70A	SFN	PLS1	PNP	ZBED2	HIST2H2BE	SPAG1	KRT23	EGLN3	PIR	CRYAB	GHR	SPRY4	PRSS8
ov.tcga	S100A2	DEFB1	TMPRSS4	SCG5	ALOX5AP	C1QB	MS4A4A	HIST1H1C	MS4A6A	LYZ	RNASE6	C1QA	CD53	MEOX1	TMEM100	FCGR2B	C8orf4	KHDRBS3	CX3CR1	CXCL10	HLA-DQA1	FCER1G	CD163	CXCL9	HLA-DPA1	TYROBP	CD14	VSIG4	IFIT1	EVI2B	FGL2	HLA-DRA	IFI44L	HLA-DPB1	UBD	MMP1	LAPTM5	TDO2	MMP10	UPK1B	IL10RA	GPRC5A	SRGN	CD48	FCGBP	GIMAP4	BBOX1	HLA-DMA	MX2
Top genes:	FCGBP:4	MMP1:4	TFF1:3	TCN1:3	MMP10:3	TMPRSS4:3	FABP4:2	CEACAM6:2	SERPINA1:2	S100P:2	CD14:2	GDF15:2	RBP4:2	SLPI:2	DSG3:2	S100A2:2	KLK8:2	LCN2:2	SOSTDC1:2	IFIT1:2
7	ID3	6
brca.gse2034	HLA-DRA	TBL1XR1	AIDA	KRT14	CXCL11	SELT	IFI6	GDE1	IFI44L	HSP90AB1	CXCL10	IFI27	IFIT1	CXCL13	PGK1	ATP6V0D1	PGD	PSMD3	CXCL9	SRGN	TMED2	MRPL13	MX1	HLA-B	EIF2S3	PJA2	RPL18A	SFRP1	POLE3	HSPA8	CRISP3	HSPD1	RARRES3	PSMC3	KRT8	CNN3	UBE2S	VDAC1	S100A8	TMEM14B	HNRNPF	CLDND1	RSAD2	OAS3	TM9SF2	LRRC59	YWHAZ	BST2	OAS1
brca.tcga	CTNND2	CHI3L2	MSMB	ADRA2C	CFB	KRT23	SIX1	NR2F1	TSPAN8	PVALB	GPX2	PLCB1	ATP6V0A4	ATP1A2	ZNF238	POF1B	CHGA	NKAIN1	TMPRSS3	ZG16	RERGL	CLDN1	GJA1	SPP1	LRRC31	KCNC1	HIST1H1D	PRSS16	DHRS2	GDPD3	HIST1H1B	VTCN1	TCL1B	DAPP1	CLEC5A	PPP4R4	PGR	SDPR	SLC5A1	CXXC4	GNGT1	OSR2	HAPLN1	FMO5	LHX1	RAMP1	CYBRD1	FOXN2	CACNA1H
coad.gse14333	FABP1	CEACAM7	CXCL11	LRRC19	SPINK1	UGT2A3	ADAMDEC1	UGT2B17	ACE2	UBD	CCL20	SLC26A3	LEFTY1	KIAA0226L	PIGR	MMP12	ZG16	CFTR	MEP1A	SATB2	KRT20	CLCA1	CXCL10	CLCA4	PLA2G4A	OLFM4	SI	SLC26A2	MS4A12	ADH1C	CXCL13	DUOX2	PTPRO	CXCL9	EREG	NOX1	MMP1	PPP1R14D	CXCL14	VAV3	PCK1	LRRC31	MEIS2	SERPINB5	CEL	PLCB4	PLAC8	CD69	APOC1
coad.tcga	DKK1	KLK12	GPR87	VTCN1	KLK8	NMU	MIA	KLRB1	KLK11	GYPB	LOC441601	RGS20	EDN3	PNLIPRP2	SLCO1B1	RASSF9	NTS	SERPINB3	GPR171	ABCA12	ZIC3	SOSTDC1	POU2AF1	ODAM	MAGEC1	SH3GL3	EHF	SERPINB2	TRIM31	S100A2	ADAMDEC1	WISP3	SOX2	SCG5	MS4A3	POPDC3	PLAC1	TNNC1	SI	MAGEC2	IFNG	TBX21	SAGE1	CDH10	CXCL13	SLAMF1	C6orf123	POU3F2	NR3C2
ov.gse9891	CRABP1	GATA6	TMEM100	CXCL9	MAGEA11	STEAP1	CXCL13	LGR5	POU2AF1	UBD	PAX2	CCL18	ADAMDEC1	SYBU	DLK1	GPR64	MAGEA4	LHX1	TNFRSF17	LYZ	MAL	CA12	SLAMF7	NNMT	DPEP3	GZMK	LMO3	SPON1	ITM2C	HP	TMEM158	TSPAN8	MATN2	GPX3	ADRA2A	MZB1	MMP10	COL11A1	SOX11	ZIC1	MEOX1	COLEC11	C7	EXPH5	AK4	MMP9	PLOD2	TSPAN1	LOX
ov.tcga	MAL	PI3	PTGDS	GPX3	S100A1	DPEP3	LMO3	TMPRSS4	S100A4	TSPAN1	SLPI	ABP1	SYBU	PTN	GATA6	CRABP1	HOXB7	COL9A2	C1orf38	MFAP2	MYC	APOA1	KLK5	MAGEA11	S100A2	CYP4B1	LAMA3	NR4A2	CP	LRRN2	GPRC5C	ZIC1	PALMD	RAP1GAP	ADAMDEC1	SLC6A12	FAT1	TKTL1	HMGA2	IGFBP2	TMEM176A	AHNAK2	PLLP	INHBB	WNT7A	LTB	TMSB15A	SPAG4	TMEM100
Top genes:	CXCL13:4	ADAMDEC1:4	CXCL9:3	CXCL11:2	CXCL10:2	TSPAN8:2	ZG16:2	LRRC31:2	VTCN1:2	LHX1:2	UBD:2	SI:2	POU2AF1:2	S100A2:2	CRABP1:2	GATA6:2	TMEM100:2	MAGEA11:2	SYBU:2	MAL:2
8	ID33	6
brca.gse2034	HLA-DRA	MYBL1	MLF1IP	RACGAP1	CCL19	GINS1	PHLDA2	MAD2L1	GPX3	PBK	DTL	TTK	SLC19A2	SEH1L	ECT2	EZH2	PIP	LTF	GMNN	CD37	TAF2	CD52	RPL18A	C1QA	CYBA	PRC1	SAC3D1	RAD51AP1	HLA-DMA	SH3BGRL3	ASPM	BUB1B	S100P	LOXL1	CKS2	DLGAP5	COL6A2	SERPINF1	CRIP2	DSCC1	CD74	CEP55	NDC80	KIF11	TDG	MTERFD1	HLA-B	TOP2A	CORO1A
brca.tcga	TFAP2B	ZMAT4	SLC6A4	KLK12	KCNJ3	KCNK1	GRPR	PNLIPRP2	HOXC13	NDP	DKK1	PGR	TMSB15A	CEACAM6	WT1	SUN2	SIX1	FGB	NEUROG3	PROM1	PDE8B	SCGB2A2	BAMBI	EEF1A2	SEMA3E	GRIN2D	MAOB	C2orf54	FUT9	CLCA2	ABCA12	PCSK6	EDN2	S100P	CATSPERB	ATP8A2	C3orf14	NCAM2	VTCN1	PAX9	SYCP2	PHEX	ITGB4	CA8	PTPN13	PTPRN2	SYT17	TMC5	MUC16
coad.gse14333	CEL	CXCL11	MMP1	CALB1	KRT23	CXCL13	CTSE	EREG	IL8	SERPINB5	PLA2G2A	PLA2G4A	CXCL10	REG1A	KIAA0226L	FABP1	PTGS2	ACSL6	HSPA4L	CXCL14	BST2	BAG2	GCNT3	LYZ	IFI6	DUSP4	PBK	PLCB4	SLCO1B3	MEP1A	SLC6A14	CRIP1	PLAC8	PLK2	TYMS	MMP3	BCL2A1	IDO1	RARRES3	CCL18	TCN1	CXCL9	GBP1	CA2	VAV3	VNN1	HOXC6	NDC80	SLC26A3
coad.tcga	MAT1A	PROM1	C4BPA	CALB1	TNNC1	GJB5	MSLN	CCL20	ART3	CRIP1	SLC28A2	BANK1	KRT20	FAM169A	CDH16	AKR1B10	SLC6A4	COL10A1	NMU	CATSPERB	SPON1	PCSK1	COMP	CA8	FABP1	CAPN6	FZD7	CA1	DACH1	CST6	CES2	KRT6B	FLRT3	FABP3	GRP	CLGN	FGB	NME5	CLDN14	CKMT2	CHST5	CWH43	PLA2G2A	SFRP4	HPGD	TESC	GPC3	LEFTY1	SERPINA1
ov.gse9891	DLK1	CXCL10	AGR2	TSPAN8	TPX2	TTK	C7	CEP55	KIF20A	KRT23	TMEM100	DLGAP5	RIMBP2	CDC20	CDKN3	DUSP4	FOXM1	PEG3	NMU	COLEC11	TOP2A	UBE2C	PTH2R	KIF2C	CXCL11	EGFL6	NDC80	KIF15	KIF23	BUB1	CHL1	CCNE1	NUSAP1	PAEP	BAMBI	PRC1	RAD51AP1	CCNB2	DEPDC1	ISG15	PBK	ABCA8	ADAMDEC1	MELK	SPC25	BUB1B	PRAME	STAR	LAMP3
ov.tcga	DLK1	COLEC11	GPR64	HERC5	TPX2	TOP2A	CCNE1	CDC20	ZIC1	NDC80	TSPAN1	TSPAN8	ASPM	CXCL9	CCND1	KIF20A	LAMP3	KIF2C	TMEM100	ZBED2	SPRY2	CXCL10	C7	MELK	MLPH	POSTN	ISG15	CENPF	TTK	UBE2C	CEP55	C10orf116	DLGAP5	KIF4A	CCNA2	FMOD	PAEP	SCG5	DEFB1	MYBL2	RRM2	UCHL1	NUSAP1	CLU	PRC1	OAS3	KIF23	CHL1	MGLL
Top genes:	NDC80:4	PBK:3	TTK:3	PRC1:3	DLGAP5:3	CEP55:3	TOP2A:3	CXCL10:3	RAD51AP1:2	ASPM:2	BUB1B:2	S100P:2	SLC6A4:2	FGB:2	PROM1:2	BAMBI:2	CATSPERB:2	CA8:2	CXCL11:2	CALB1:2
9	ID10	6
brca.gse2034	CXCL13	KRT15	KRT23	PROM1	VTCN1	CXCL9	PERP	POU2AF1	TAGLN	ASPN	GABRP	KRT14	KRT17	UBD	CCL5	COL10A1	COL11A1	GZMK	ANXA3	CCL19	ADAMDEC1	CTGF	KRT7	KRT6B	SELL	CCR7	CD3D	CXCL11	EN1	CNN3	MYL9	SERPINB5	APOBEC3G	COL1A1	SFRP1	GZMB	ISG15	MFAP2	CD2	PLAC8	COL6A2	LTB	CYTIP	PSMB9	IFIT1	COMP	TFF1	EVI2B	CXCL10
brca.tcga	MIA	CD38	SOSTDC1	ADAMDEC1	IDO1	ZBED2	IFNG	CXCL11	SFRP1	CXCL13	LYZ	NPY1R	AIM2	KLK8	LAG3	CD2	TRAT1	KRT6B	SLAMF7	SH2D1A	UBD	KRT23	KRT15	CD48	TFEC	CD247	TBX21	ICOS	CD3G	APOBEC3A	PSMB9	ID4	SIT1	PROM1	TCN1	CD52	FASLG	SLAMF1	GNLY	PNOC	CCR2	MS4A1	CXCR6	FAM189A2	POU2AF1	ZBP1	GPR171	GPR18	SCRG1
coad.gse14333	SPINK4	CXCL13	TNFRSF11B	TCN1	CXCL11	TFF1	GZMB	PCSK1	IDO1	CXCL9	SERPINB5	CXCL10	COL10A1	MSLN	APOBEC3G	KRT20	TFF3	REG1A	GBP1	TACSTD2	SPP1	ASPN	MMP7	CLCA1	LEFTY1	RARRES3	FCGBP	AMIGO2	SFRP4	IGFBP2	CASP1	COMP	COL11A1	UBD	CTSE	S100P	DEFA5	NMU	REG1B	TESC	OLFM4	CRIP1	CD55	AIM2	ABP1	CCL24	ANO1	ITGB6	MMP11
coad.tcga	KRT23	CXCL13	GJB5	AQP9	ZBED2	PNLIPRP2	SEMG1	SPP1	FPR2	CXCL11	GRM8	IL8	ANXA10	COL9A1	IFNG	IDO1	CCL7	VNN2	SLC6A4	GAS1	KLRD1	FCGR2B	FABP1	CKMT2	AIM2	GNG4	KCNJ15	SERPINA10	KIAA0226L	MMP12	RAB27B	CXCL9	PAH	CCK	PLCB4	VAV3	RAMP1	MMP1	CLEC4E	TLR8	MNDA	MARCO	LILRA3	DSCR6	CCRL1	S100A8	TNFAIP6	NCF2	CCL13
ov.gse9891	EPYC	THBS2	FABP4	FAP	NNMT	LUM	POSTN	CXCL9	VCAM1	SULF1	CXCL10	COL11A1	ADH1B	TDO2	GREM1	ADAMDEC1	CTSK	COL10A1	VCAN	CXCL11	CXCL13	SERPINF1	MNDA	TSPAN8	EVI2A	SFRP4	COL5A2	EVI2B	CCL5	CRISPLD2	LY96	PRRX1	RGS1	CD2	UBD	DCN	C3	TNFAIP6	C1QB	CXCL14	PLAU	TMEM158	CD163	GPNMB	CSF2RB	LYZ	LCP2	FCGR2B	COL5A1
ov.tcga	POSTN	CXCL10	MS4A4A	ALOX5AP	C1QB	LYZ	CD53	C1QA	NNMT	SRGN	FCER1G	SERPINA1	TDO2	CD163	CD14	GPNMB	VSIG4	TRIM22	HLA-DRA	MS4A6A	CTSK	LAPTM5	RNASE6	CXCL11	CTSS	CXCL9	RSAD2	TYROBP	PSMB9	SERPINF1	TMEM176B	FCGR2B	COL5A2	RARRES1	UBD	DPYD	HLA-DPB1	HLA-DPA1	CCL2	SAMSN1	VCAM1	IDO1	VCAN	ITGB2	LUM	VTCN1	PTPRC	COL11A1	LY96
Top genes:	CXCL11:6	CXCL13:5	CXCL9:5	UBD:5	COL11A1:4	CXCL10:4	IDO1:4	KRT23:3	COL10A1:3	ADAMDEC1:3	CD2:3	PSMB9:3	VCAN:3	LYZ:3	AIM2:3	FCGR2B:3	KRT15:2	PROM1:2	VTCN1:2	POU2AF1:2
10	ID14	6
brca.gse2034	SCGB2A2	SCGB1D2	SCGB2A1	KRT23	AZGP1	TMPRSS3	S100P	KRT7	IFIT1	CFB	KRT15	TFF1	PIP	PROM1	LTF	NAT1	CXCR7	CYP4F8	SERPINA3	SPP1	GOLM1	IFI27	KRT19	S100A1	COL2A1	SERPINA1	CRABP1	RARRES3	TRPS1	CYBRD1	MX1	ANKRD11	MGP	TFF3	S100A13	RAB25	PYCARD	ABL1	MUC1	NUPR1	VTCN1	CKS1B	RPL39L	GLRX	EEF1A2	KLK11	CXCL14	SCUBE2	ZNF238
brca.tcga	LTF	EHF	SLPI	CFB	NKAIN1	CTNND2	MMP13	PIP	LCN2	AQP3	SLC5A1	LRRC31	TFAP2B	TMC5	POSTN	CHI3L2	HSD17B6	XK	EDIL3	HSD17B2	CACNG1	PIGR	CALML5	PDZK1IP1	PTGER2	GGH	FUT3	SORBS2	LAPTM4B	KRT23	THBS2	TMPRSS3	FUT5	PYCARD	HSPB8	DCN	KCND2	SOX9	NEUROG3	SPAG6	COL2A1	CCNO	KCNC1	MAD2L1	COX6A2	CACNA1E	MCOLN3	ADAM9	NRCAM
coad.gse14333	SI	CLCA4	ZG16	PLA2G2A	VIP	CLDN8	MMP7	PCP4	PLCB4	PCSK1	TLR4	HLA-DQA1	HSD17B2	OLFM4	MATN3	ACTG2	CA1	MS4A12	ADH1B	CXCL11	SYNM	DES	ADH1C	ITGBL1	QPCT	MMP9	BCL2A1	PLAC8	OLR1	HLA-DQB1	HPGD	UGT2A3	RPS4Y1	TCN1	GREM1	BAG2	PCCA	DSPP	CA4	CFTR	CHI3L1	REG1A	CYP1B1	SLCO1B3	MAB21L2	WFDC1	PROM1	FOXF1	FOXF2
coad.tcga	RPS4Y1	EIF1AY	TTR	DDX3Y	TM4SF4	CHST4	KRT6B	MTTP	DDX43	CA8	SERPINA10	KLK8	WT1	ANXA13	GABRA2	KDM5D	FABP1	GAS2	SLCO1B3	KCNJ3	ALDH1A1	CLC	FGF20	UTY	TRIM58	TM4SF20	VIP	INSM1	FZD10	PLA2G3	PLA2G4A	AADAC	PNLIPRP2	KLK12	FAM55D	CBLN1	SPINK5	ART3	EGF	LGALS2	PIWIL1	CLDN14	CEACAM6	LGR5	ZDHHC8P1	COL17A1	GNE	MAT1A	FGFBP1
ov.gse9891	MAL	HOXD1	CLDN10	KRT5	PEG3	C7	DLK1	MPPED2	CHL1	CXCL14	C1orf116	ZBBX	MNS1	NDP	KRT4	TRIM29	ABCA8	CASC1	TSPAN8	STAR	VGLL1	KRT7	TIMP3	SLC27A6	WT1	HERC5	CRYAB	CLIC3	SERPINE2	NR4A2	TCEAL2	CLGN	CTNNAL1	DIRAS3	SST	ASRGL1	COLEC11	SERPINA5	IQCG	TNNC1	MYB	AMIGO2	S100A4	CDH12	ABP1	PRKAR2B	PGR	ARAP2	SPA17
ov.tcga	MUC16	CYP4B1	MLPH	MSLN	SLC34A2	TMSB15A	ANKRD11	PRKX	BHLHE41	HBB	POSTN	CELSR2	PPP1R9A	EXPH5	SPEN	ZBTB20	CSAD	BEX1	TMPRSS3	SCRIB	AHNAK2	LCN2	ERBB3	CLU	UCHL1	MMP1	ZNF91	EHF	DCN	LUM	NFAT5	SELT	MMP12	PRRC2C	XAF1	FAM107A	C10orf116	COBL	MUC1	SOX9	SMARCC2	SLTM	TRPS1	LYZ	MED28	OXTR	PHACTR4	FYCO1	STXBP1
Top genes:	TMPRSS3:3	KRT23:2	KRT7:2	CFB:2	PIP:2	PROM1:2	LTF:2	COL2A1:2	TRPS1:2	ANKRD11:2	PYCARD:2	MUC1:2	CXCL14:2	CHI3L2:2	EHF:2	LCN2:2	POSTN:2	HSD17B2:2	DCN:2	SOX9:2
[truncated: 1 more columns]
